# Supplementary material for: Recurrent acquisition of cytosine methyltransferases into eukaryotic retrotransposons
Source: Nat Commun. 2018 Apr 9;9:1341. doi: 10.1038/s41467-018-03724-9 (PMC5890265; doi:10.1038/s41467-018-03724-9)
Supplement: Supplementary file 4 — Supplementary Data 1 [file 41467_2018_3724_MOESM4_ESM.xlsx]

## Sheet: Hoja1
			Species	Code	# DNA_methylase genes	# MBD genes
Metazoa	Bilateria	Vertebrates	Homo sapiens	Hsap	4	9
Metazoa	Bilateria	Vertebrates	Danio rerio	Drer	8	10
Metazoa	Bilateria	Urochordate	Ciona intestinalis	Cint	4	1
Metazoa	Bilateria	Urochordate	Oikopleura dioica	Odio	1	0
Metazoa	Bilateria	Hemichordata	Saccoglossus kowalevskii	Skow	3	4
Metazoa	Bilateria	Echinodermata	Strongylocentrotus purpuratus	Spur	3	3
Metazoa	Bilateria	Arthropoda	Drosophila melanogaster	Dmel	1	4
Metazoa	Bilateria	Arthropoda	Tetranychus urticae	Turt	2	5
Metazoa	Bilateria	Arthropoda	Ramazzottius varieornatus	Rvar	2	3
Metazoa	Bilateria	Nematoda	Caenorhabditis elegans	Cele	1	2
Metazoa	Bilateria	Annelida	Capitella teleta	Ctel	4	6
Metazoa	Bilateria	Mollusca	Crassostrea gigas	Cgig	3	4
Metazoa		Cnidaria	Hydra magnipapillata	Hmag	3	2
Metazoa		Ctenophora	Mnemiopsis leidyi	Mlei	3	3
Holozoa		Choanoflagellata	Monosiga brevicollis	Mbre	1	0
Holozoa		Choanoflagellata	Salpingoeca rosetta	Sros	2	0
Holozoa		Filasterea	Capsaspora owczarzaki	Cowc	0	0
Holozoa		Ichthyosporea	Sphaeroforma arctica	Sarc	2	0
Holozoa		Ichthyosporea	Creolimax fragrantissima	Cfra	2	0
Fungi		Ascomycota	Schizosaccharomyces pombe	Spom	1	0
Fungi		Ascomycota	Tuber melanosporum	Tmel	3	0
Fungi		Ascomycota	Neurospora crassa	Ncra	2	0
Fungi		Ascomycota	Saccharomyces cerevisiae	Scer	0	0
Fungi		Basidiomycota	Cryptococcus neoformans	Cneo	0	0
Fungi		Basidiomycota	Coprinopsis cinerea	Ccin	4	0
Fungi		Basidiomycota	Ustilago maydis	Umay	0	0
Fungi		Mucoromycota	Mortierella verticillata	Mver	3	0
Fungi		Mucoromycota	Phycomyces blakesleeanus	Pbla	4	0
Fungi		Mucoromycota	Mucor circinelloides	Mcir	2	0
Fungi		Mucoromycota	Rhizopus oryzae	Rory	1	0
Fungi			Allomyces macrogynus	Amac	9	0
Fungi		Chytridiomycota	Batrachochytrium dendrobatidis	Bden	5	0
Fungi		Chytridiomycota	Spizellomyces punctatus	Spun	5	0
Fungi		Microsporidia	Encephalitozoon cuniculi	Ecun	0	0
Fungi		Microsporidia	Nematocida parisii	Npar	1	0
Fungi			Rozella allomycis	Rall	2	0
Holomycota		Discicristoidea	Fonticula alba	Falb	1	0
Apusozoa			Thecamonas trahens	Ttra	0	0
Amoebozoa			Dictyostelium discoideum	Ddis	1	0
Amoebozoa			Polysphondylium pallidum	Ppal	1	0
Amoebozoa			Enthamoeba histolytica	Ehis	1	0
Amoebozoa			Acanthamoeba castellanii	Acas	6	1
Viridiplantae	Streptophyta	Embryophyta	Arabidopsis thaliana	Atha	10	12
Viridiplantae	Streptophyta	Embryophyta	Mimulus guttatus	Mgut	7	11
Viridiplantae	Streptophyta	Embryophyta	Aquilegia coerulea	Acoe	19	9
Viridiplantae	Streptophyta	Embryophyta	Brachypodium distachyon	Bdis	9	11
Viridiplantae	Streptophyta	Embryophyta	Sorghum bicolor	Sbic	9	16
Viridiplantae	Streptophyta	Embryophyta	Selaginella moellendorffii	Smoe	10	8
Viridiplantae	Streptophyta	Embryophyta	Physcomitrella patens	Ppat	9	7
Viridiplantae	Streptophyta	Charophyta	Klebsormidium flaccidum	Kfla	33	6
Viridiplantae	Chlorophyta		Chlamydomonas reindhardtii	Crei	7	2
Viridiplantae	Chlorophyta		Volvox cartieri	Vcar	2	1
Viridiplantae	Chlorophyta		Chlorella variabilis	Cvar	7	2
Viridiplantae	Chlorophyta		Ostreococcus tauri	Otau	5	2
Viridiplantae	Chlorophyta		Micromonas pusilla	Mpus	12	3
Rhodophyta			Cycnidioschyzion merolae	Cmer	1	1
Rhodophyta			Chondrus crispus	Ccri	0	1
Rhodophyta			Pyropia yezoensis	Pyez	0	0
Glaucophyta			Cyanophora paradoxa	Cpar	3	0
Heterokonta		Phaeophyceae	Ectocarpus siliculosus	Esil	1	0
Heterokonta		Phaeophyceae	Saccharina japonica	Sjap	12	0
Heterokonta		Pelagophycea	Aureococcus anophagefferens	Aano	7	6
Heterokonta		Diatomeae	Phaeodactylum tricornutum	Ptri	4	1
Heterokonta		Diatomeae	Thalassiosira pseudonana	Tpse	4	4
Heterokonta		Oomycota	Phytophthora infestans	Pinf	0	0
Heterokonta		Oomycota	Saprolegnia parasitica	Spar	0	0
Heterokonta		Oomycota	Albugo laibachii	Alai	0	0
Heterokonta		Labyrinthulea	Aurantiochytrium limacinum	Alim	2	0
Heterokonta		Labyrinthulea	Aplanochytrium kerguelense	Aker	3	0
Heterokonta		Labyrinthulea	Schizochytrium aggregatum	Sagg	1	0
Alveolata		Ciliophora	Paramecium tetraurelia	Ptet	0	0
Alveolata		Ciliophora	Oxytricha trifallax	Otri	0	0
Alveolata		Ciliophora	Tetrahymena thermophila	Tthe	0	0
Alveolata		Ciliophora	Ichthyophthirius multifiliis	Imul	0	0
Alveolata		Apicomplexa	Plasmodium falciparum	Pfal	1	0
Alveolata		Apicomplexa	Toxoplasma gondii	Tgon	2	0
Alveolata		Apicomplexa	Eimeria tenella	Eten	2	0
Alveolata		Apicomplexa	Cryptosporidium parvum	Cparv	1	0
Alveolata		Chromerida	Vitrella brassicaformis	Vbras	0	0
Alveolata		Chromerida	Chromera velia	Cvel	5	0
Alveolata		Perkinsozoa	Perkinsus marinus	Pmar	1	0
Alveolata		Dinoflagellata	Symbiodinium minutum	Smin	186	3
Alveolata		Dinoflagellata	Symbiodinium kawagutii	Skaw	931	2
Rhizaria			Reticulomyxa filosa	Rfil	2	0
Rhizaria			Bigelowiella natans	Bnat	4	2
Rhizaria			Plasmodiophora brassicae	Pbra	0	0
Haptophyta			Emiliania huxleyi	Ehux	12	11
Haptophyta			Chrysochromulina tobin	Ctob	4	4
Crypthophyta			Guillardia theta	Gthe	2	0
Excavata		Heterolobosea	Naegleria gruberi	Ngru	2	0
Excavata		Kinetoplastida	Bodo saltans	Bsal	0	0
Excavata		Kinetoplastida	Trypanosoma cruzi	Tcru	0	0
Excavata		Kinetoplastida	Leishmania major	Lmaj	1	0
Excavata		Metamonada	Trichomonas vaginalis	Tvag	0	0
Excavata		Metamonada	Giardia lamblia	Glam	0	0
